# Supplementary material for: Tissue-Specific Education of Decidual NK Cells
Source: J Immunol. 2015 Aug 28;195(7):3026–32. doi: 10.4049/jimmunol.1501229 (PMC4574523; doi:10.4049/jimmunol.1501229)
Supplement: Data Supplement [file JI_1501229.zip]

Archive with 2 entries (2 files):
- JI_1501229_Supplemental_Figures_1.pdf
- manifest.xml
